# Supplementary material for: Zn2+-Mediated Co-Deposition of Dopamine/Tannic Acid/ZIF-8 on PVDF Hollow Fiber Membranes for Enhanced Antifouling Performance and Protein Separation
Source: Membranes (Basel). 2025 Sep 15;15(9):277. doi: 10.3390/membranes15090277 (PMC12471975; doi:10.3390/membranes15090277)
Supplement: Supplementary file 1 [file membranes-15-00277-s001.zip]

Archive with 1 entries (1 files):
- membranes-3859494-supplementary.pdf
